# Supplementary material for: Identification of genes with a correlation between copy number and expression in gastric cancer
Source: BMC Med Genomics. 2012 May 4;5:14. doi: 10.1186/1755-8794-5-14 (PMC3441862; doi:10.1186/1755-8794-5-14)
Supplement: Additional file 3 — Figure S2. An unsupervised hierarchical clustering of 50 gastric samples with 163 genes revealed two distinct clusters. Log ratio scale bar for the Treeview color change was also shown. Suffix “T” indicates gastric cancer samples; “N” indicates matched adjacent noncancerous samples. [file 1755-8794-5-14-S3.xls]

## Sheet: Sheet1
Symbol	Description	Forward Primer	Reverse Primer	Product
C20orf11	chromosome 20 open reading frame 11	tgacccttgcgattatttcc	tctcacctcaccgctttctt	115
XPO5	exportin 5	actcccactgagcccttttg	gcccaaagcaaagttgagag	125
PUF60	fuse-binding protein-interacting repressor	ccagcccatcatagaccagt	gggccttctcgtactcaatg	200
PLOD3	procollagen-lysine, 2-oxoglutarate 5-dioxygenase 3	gctctgcggagttcttcaac	cggtcagcgtatttctccat	139
ACTB(control)	actin, beta	ctggaacggtgaaggtgaca	cggccacattgtgaactttg	65
