# Supplementary material for: Identification of genes with a correlation between copy number and expression in gastric cancer
Source: BMC Med Genomics. 2012 May 4;5:14. doi: 10.1186/1755-8794-5-14 (PMC3441862; doi:10.1186/1755-8794-5-14)
Supplement: Additional file 5 — Table S1. Clinical and histological data of the 27 pairs of gastric samples. M, male; F, female; ADC, adenocarcinoma; SRCC, signet-ring cell carcinoma; T, invasion activity; N, lymph node colonization; M, metastasis; Dif, differentiation; Hp, helicobacter pylori; MD, moderately differentiated; PD, poorly differentiated; M-PD, moderately-poorly differentiated; NA, not available. [file 1755-8794-5-14-S5.xls]

## Sheet: Sheet1
Transcript_id	Genbank	Symbol	Description	Cytoband	Log2 (Fold change)	Fold change	Gene expression		aCGH		Pearson's r	P-values
							Normal	Tumor	Log2 ratio	Frequency
3901696	NM_032501	ACSS1	acyl-CoA synthetase short-chain family member 1	20p11.21	0.52932	1.44325	5.80603	5.5389	0.854161	5	0.524	0.007
3061319	NM_001259	CDK6	cyclin-dependent kinase 6	7q21.2	0.742961	1.67361	4.75256	5.08144	0.849026	5	0.791	0
3486383	NM_020751	COG6	component of oligomeric golgi complex 6	13q13.3	0.438966	1.35563	4.135	4.42402	0.622929	7	0.712	0
3894228	NM_177559	CSNK2A1	casein kinase 2, alpha 1 polypeptide	20p13	0.630375	1.54797	4.66242	5.06722	0.801428	4	0.776	0
3107606	NM_181787	DPY19L4	dpy-19-like 4 (C. elegans)	8q11.1-q24.3	0.519043	1.433	3.83128	4.05937	0.849434	7	0.705	0
2910236	NM_018100	EFHC1	EF-hand domain (C-terminal) containing 1	6p12.2	0.649334	1.56844	4.1012	4.45831	0.89971	5	0.589	0.002
3148582	NM_001568	EIF3S6	eukaryotic translation initiation factor 3, subunit 6 48kDa	8q11.1-q24.3	0.420936	1.3388	3.94503	4.59763	0.911104	6	0.786	0
3050462	NM_001001555	GRB10	growth factor receptor-bound protein 10	7p12.2	0.418284	1.33634	4.17876	4.54085	0.691552	6	0.686	0
2954771	NM_019096	GTPBP2	GTP binding protein 2	6p21.1	0.523927	1.43786	4.70989	5.25095	1.08405	6	0.887	0
3053691	NM_000181	GUSB	glucuronidase, beta	7q11.21-q11.23	0.667559	1.58838	5.5317	5.92248	0.731158	3	0.7	0
2957499	NM_016513	ICK	intestinal cell (MAK-like) kinase	6p12.2-p12.1	0.542617	1.45661	4.1455	4.34655	0.888746	5	0.809	0
3881391	NM_181353	ID1	inhibitor of DNA binding 1, dominant negative helix-loop-helix protein	20q11.21-q12	0.743284	1.67398	5.82124	5.63896	1.0732	7	0.206	0.322
3002873	NM_018697	LANCL2	LanC lantibiotic synthetase component C-like 2 (bacterial)	7p12.1-p11.1	0.40637	1.32535	4.10569	4.63912	1.45864	7	0.955	0
2954818	NM_018135	MRPS18A	mitochondrial ribosomal protein S18A	6p21.1	1.58656	3.00332	5.68968	6.39849	1.18	9	0.869	0
3510925	NM_005830	MRPS31	mitochondrial ribosomal protein S31	13q14.11	0.892712	1.85666	4.32232	4.82226	1.1182	7	0.853	0
3101385	NM_014637	MTFR1	mitochondrial fission regulator 1	8q11.1-q24.3	0.72922	1.65774	5.18474	5.58811	0.886896	8	0.707	0
3114649	NM_005005	NDUFB9	NADH dehydrogenase (ubiquinone) 1 beta subcomplex, 9, 22kDa	8q11.1-q24.3	0.463338	1.37873	7.16461	7.78312	1.17949	10	0.786	0
3873115	NM_024958	NRSN2	neurensin 2	20p13	0.536594	1.45054	3.85579	3.93076	0.900717	6	0.273	0.186
3114878	NM_173685	NSMCE2	non-SMC element 2, MMS21 homolog (S. cerevisiae)	8q11.1-q24.3	0.551157	1.46526	4.23418	5.02582	1.19432	10	0.883	0
2910218	NM_133367	PAQR8	progestin and adipoQ receptor family member VIII	6p12.2	1.02303	2.03218	5.04818	5.24001	0.953962	4	0.477	0.016
3134922	NM_052937	PCMTD1	protein-L-isoaspartate (D-aspartate) O-methyltransferase domain containing 1	8q11.1-q24.3	0.590832	1.50612	5.07105	5.26633	0.778739	8	0.684	0
3886765	NM_002638	PI3	peptidase inhibitor 3, skin-derived (SKALP)	20q12-q13.2	3.29127	9.78971	4.20764	6.17893	0.839907	7	0.182	0.384
3107548	NM_001034915	RBM35A	RNA binding motif protein 35A	8q11.1-q24.3	0.771171	1.70665	5.70175	6.16586	0.831874	7	0.728	0
3133479	NM_030954	RNF170	ring finger protein 170	8p11.21-q11.1	0.388053	1.30863	3.5599	3.88974	1.07349	5	0.706	0
3899173	NM_001042576	RRBP1	ribosome binding protein 1 homolog 180kDa (dog)	20p12.1-p11.23	0.566845	1.48128	5.91929	6.11656	0.743368	8	0.612	0.001
3486728	NM_014252	SLC25A15	solute carrier family 25 (mitochondrial carrier; ornithine transporter) member 15	13q14.11	0.554435	1.46859	4.404	4.79732	0.852642	7	0.552	0.004
2908423	NM_004955	SLC29A1	solute carrier family 29 (nucleoside transporters), member 1	6p21.1	0.892629	1.85656	5.77495	6.08052	1.21056	6	0.666	0
3150844	NM_021021	SNTB1	syntrophin, beta 1 (dystrophin-associated protein A1, 59kDa, basic component 1)	8q11.1-q24.3	0.476201	1.39108	5.48822	4.87575	0.868418	6	0.362	0.076
3894194	NM_144628	TBC1D20	TBC1 domain family, member 20	20p13	0.436535	1.35335	4.74564	4.95928	0.831727	5	0.764	0
2908008	NM_080604	TJAP1	tight junction associated protein 1 (peripheral)	6p21.1	0.390383	1.31074	3.88844	4.13429	1.28398	7	0.953	0
3141857	NM_001025253	TPD52	tumor protein D52	8q11.1-q24.3	0.55383	1.46798	5.74026	6.28269	0.854725	9	0.687	0
2991150	NM_014399	TSPAN13	tetraspanin 13	7p21.1	0.919397	1.89133	6.2132	6.70764	0.912307	7	0.602	0.001
3486807	NM_007187	WBP4	WW domain binding protein 4 (formin binding protein 21)	13q14.11	0.478695	1.39348	3.3623	3.64802	1.02004	8	0.786	0
3105777	NM_007013	WWP1	WW domain containing E3 ubiquitin protein ligase 1	8q11.1-q24.3	0.424495	1.3421	5.15007	5.6224	0.894761	7	0.772	0
3142519	NM_024699	ZFAND1	zinc finger, AN1-type domain 1	8q11.1-q24.3	0.61687	1.53354	4.43011	4.95593	0.758329	10	0.739	0
3015147	NM_003439	ZKSCAN1	zinc finger with KRAB and SCAN domains 1	7q21.3-q22.1	0.563449	1.4778	5.0012	5.1577	0.895461	4	0.513	0.009
3014671	NM_006409	ARPC1A	actin related protein 2	7q21.3-q22.1	0.531586	1.44552	5.90846	6.64167	0.937804	5	0.369	0.07
3110171	NM_001695	ATP6V1C1	ATPase, H+ transporting, lysosomal 42kDa, V1 subunit C1	8q11.1-q24.3	0.440408	1.35699	4.26882	5.09499	0.804176	12	0.729	0
3147591	NM_015878	AZIN1	antizyme inhibitor 1	8q11.1-q24.3	0.380707	1.30198	5.35876	6.05406	0.738545	10	0.425	0.034
3014742	NM_003910	BUD31	BUD31 homolog (yeast)	7q21.3-q22.1	0.697671	1.62188	5.48239	6.35806	0.833634	3	0.664	0
2991103	NM_014038	BZW2	basic leucine zipper and W2 domains 2	7p21.1	0.487855	1.40236	5.26662	5.94472	0.844407	4	0.45	0.024
3893072	NM_017896	C20orf11	chromosome 20 open reading frame 11	20q13.33	0.579336	1.49416	4.89736	5.78243	0.915512	6	0.775	0
3906821	NM_016470	C20orf111	chromosome 20 open reading frame 111	20q12-q13.2	0.626993	1.54434	4.01725	4.74119	1.00399	6	0.761	0
3892918	NM_018270	C20orf20	chromosome 20 open reading frame 20	20q13.33	0.401402	1.32079	4.07522	4.69289	0.790149	7	0.715	0
3878220	AF306686	C20orf72	chromosome 20 open reading frame 72	20p12.1-p11.23	0.394807	1.31477	3.90326	4.50866	0.858924	3	0.665	0
3003193	NM_001762	CCT6A	chaperonin containing TCP1, subunit 6A (zeta 1)	7p12.1-p11.1	0.554459	1.46862	4.80256	5.90615	0.772475	5	0.564	0.003
3012019	NM_012129	CLDN12	claudin 12	7q21.12-q21.13	0.553491	1.46763	4.86898	5.65325	0.766803	6	0.32	0.119
3015216	NM_006833	COPS6	COP9 constitutive photomorphogenic homolog subunit 6 (Arabidopsis)	7q21.3-q22.1	0.689961	1.61324	6.21828	7.02397	0.790165	8	0.356	0.081
3146433	NM_004374	COX6C	cytochrome c oxidase subunit VIc	8q11.1-q24.3	0.401305	1.3207	8.34732	9.07411	0.773588	10	0.654	0
3105904	NM_003909	CPNE3	copine III	8q11.1-q24.3	0.553859	1.46801	4.89898	5.47894	0.919948	5	0.811	0
3887117	NM_000308	CTSA	cathepsin A	20q12-q13.2	0.78275	1.72041	6.67155	7.94916	0.787215	8	0.466	0.019
3886867	NM_001048225	DBNDD2	dysbindin (dystrobrevin binding protein 1) domain containing 2	20q12-q13.2	0.51737	1.43134	4.56063	5.29978	0.678086	3	0.284	0.169
3913544	NM_080797	DIDO1	death inducer-obliterator 1	20q13.33	0.446968	1.36317	4.53524	4.90686	0.971689	7	0.707	0
3147321	NM_015902	EDD1	E3 ubiquitin protein ligase, HECT domain containing, 1	8q11.1-q24.3	0.440827	1.35738	4.66351	5.27664	0.790601	6	0.677	0
3008144	NM_022170	EIF4H	eukaryotic translation initiation factor 4H	7q11.21-q11.23	0.581218	1.49611	4.91519	5.99721	0.659683	7	0.34	0.097
3511031	NM_172373	ELF1	E74-like factor 1 (ets domain transcription factor)	13q14.11	0.840518	1.79069	5.49881	6.12366	1.15087	5	0.741	0
3111530	NM_020189	ENY2	enhancer of yellow 2 homolog (Drosophila)	8q11.1-q24.3	0.704213	1.62926	4.39603	5.33287	0.721766	5	0.616	0.001
3114365	NM_144963	FAM91A1	family with sequence similarity 91, member A1	8q11.1-q24.3	0.639613	1.55791	4.34824	5.27421	0.774112	7	0.769	0
3096428	NM_002027	FNTA	farnesyltransferase, CAAX box, alpha	8p11.21-q11.1	0.772731	1.7085	3.89948	4.55075	0.953606	7	0.809	0
3137875	NM_003878	GGH	gamma-glutamyl hydrolase (conjugase, folylpolygammaglutamyl hydrolase)	8q11.1-q24.3	0.88361	1.84499	3.87631	5.03816	0.832003	4	0.381	0.061
3880827	NM_021067	GINS1	GINS complex subunit 1 (Psf1 homolog)	20p11.21	0.581865	1.49678	3.72971	4.37704	0.920034	5	0.53	0.006
3015740	NM_005273	GNB2	guanine nucleotide binding protein (G protein), beta polypeptide 2	7q21.3-q22.1	0.455122	1.3709	6.19289	6.84493	0.768023	8	0.277	0.18
3119945	NM_000837	GRINA	glutamate receptor, ionotropic, N-methyl D-asparate-associated protein 1 (glutamate binding)	8q11.1-q24.3	0.540121	1.45409	5.34127	6.47963	−	−	−	−
2957342	NM_145740	GSTA1	glutathione S-transferase A1	6p12.2-p12.1	0.891521	1.85513	6.9669	5.25739	0.975547	7	0.256	0.218
2908474	NM_007355	HSP90AB1	heat shock protein 90kDa alpha (cytosolic), class B member 1	6p21.1	1.02654	2.03713	8.9459	10.0144	1.46185	4	0.673	0
3136413	NM_017813	IMPAD1	inositol monophosphatase domain containing 1	8q11.1-q24.3	0.517181	1.43116	4.53335	5.12705	0.765679	6	0.833	0
3107661	NM_017864	INTS8	integrator complex subunit 8	8q11.1-q24.3	0.666771	1.58752	4.21597	4.94812	0.897234	8	0.749	0
3139950	NM_016027	LACTB2	lactamase, beta 2	8q11.1-q24.3	0.968337	1.95658	3.77731	4.83761	0.721995	6	0.617	0.001
3108489	NM_018407	LAPTM4B	lysosomal associated protein transmembrane 4 beta	8q11.1-q24.3	0.892822	1.85681	5.62531	6.94993	0.82564	9	0.593	0.002
3135567	NM_006330	LYPLA1	lysophospholipase I	8q11.1-q24.3	0.444584	1.36092	4.62082	5.48271	0.755503	5	0.798	0
2908144	NM_014628	MAD2L1BP	MAD2L1 binding protein	6p21.1	1.55162	2.93147	4.50272	5.31517	1.24057	9	0.852	0
3113180	NM_052886	MAL2	mal, T-cell differentiation protein 2	8q11.1-q24.3	0.541517	1.4555	7.27758	8.2096	1.55914	8	0.547	0.005
2957126	NM_002388	MCM3	MCM3 minichromosome maintenance deficient 3 (S. cerevisiae)	6p12.2	0.55042	1.46451	4.20296	5.22153	0.805716	6	0.735	0
3097152	NM_182746	MCM4	MCM4 minichromosome maintenance deficient 4 (S. cerevisiae)	8q11.1-q24.3	0.577825	1.4926	4.37327	5.4431	0.951971	9	0.756	0
3150797	NM_014078	MRPL13	mitochondrial ribosomal protein L13	8q11.1-q24.3	0.384267	1.3052	3.5664	4.12273	0.896895	6	0.756	0
2955025	NM_032111	MRPL14	mitochondrial ribosomal protein L14	6p21.1	1.70688	3.26453	5.59641	6.99692	1.11987	5	0.75	0
3141809	NM_014018	MRPS28	mitochondrial ribosomal protein S28	8q11.1-q24.3	0.427691	1.34508	3.59161	4.2129	0.801026	8	0.663	0
3886223	NM_002466	MYBL2	v-myb myeloblastosis viral oncogene homolog (avian)-like 2	20q12-q13.2	0.491758	1.40616	4.14375	5.42071	1.00936	5	0.382	0.059
3148796	NM_032869	NUDCD1	NudC domain containing 1	8q11.1-q24.3	0.584325	1.49934	3.95163	4.71517	0.79569	5	0.824	0
3106539	NM_016023	OTUD6B	OTU domain containing 6B	8q11.1-q24.3	0.543406	1.45741	3.82681	4.44833	0.781977	9	0.776	0
3888835	NM_032521	PARD6B	par-6 partitioning defective 6 homolog beta (C. elegans)	20q12-q13.2	0.648772	1.56783	5.49673	5.93994	0.86384	12	0.626	0.001
3063245	NM_014891	PDAP1	PDGFA associated protein 1	7q21.3-q22.1	0.670782	1.59194	4.79333	5.30743	0.831414	6	0.659	0
3886889	NM_015937	PIGT	phosphatidylinositol glycan anchor biosynthesis, class T	20q12-q13.2	0.708561	1.63417	5.81504	6.50577	0.853455	7	0.648	0
3902682	NM_002657	PLAGL2	pleiomorphic adenoma gene-like 2	20q11.21-q12	0.453482	1.36934	3.67119	4.21388	0.903944	11	0.545	0.005
3064541	NM_001084	PLOD3	procollagen-lysine, 2-oxoglutarate 5-dioxygenase 3	7q21.3-q22.1	0.401703	1.32107	4.77071	6.02159	0.933981	7	0.714	0
3881786	NM_015352	POFUT1	protein O-fucosyltransferase 1	20q11.21-q12	0.68276	1.60521	4.06607	5.00688	0.938768	5	0.783	0
3096171	NM_002690	POLB	polymerase (DNA directed), beta	8p11.21-q11.1	0.81604	1.76057	4.11673	4.70834	0.900915	7	0.741	0
2908100	NM_006502	POLH	polymerase (DNA directed), eta	6p21.1	0.492167	1.40656	3.88989	4.33648	1.32669	5	0.794	0
2908052	NM_004875	POLR1C	polymerase (RNA) I polypeptide C, 30kDa	6p21.1	1.41592	2.66831	4.96128	6.28004	1.32729	7	0.75	0
3109191	NM_005034	POLR2K	polymerase (RNA) II (DNA directed) polypeptide K, 7.0kDa	8q11.1-q24.3	0.464997	1.38031	5.78886	6.58736	0.960788	8	0.167	0.425
3015769	NM_005837	POP7	processing of precursor 7, ribonuclease P subunit (S. cerevisiae)	7q21.3-q22.1	0.662654	1.58299	5.32893	6.17421	0.964788	7	0.589	0.002
3107342	NM_018444	PPM2C	protein phosphatase 2C, magnesium-dependent, catalytic subunit	8q11.1-q24.3	0.696362	1.62041	3.98375	4.96497	0.888287	8	0.567	0.003
3134034	NM_006904	PRKDC	protein kinase, DNA-activated, catalytic polypeptide	8q11.1-q24.3	0.787463	1.72604	4.68641	5.82803	0.778495	7	0.656	0
3893849	NM_012469	PRPF6	PRP6 pre-mRNA processing factor 6 homolog (S. cerevisiae)	20q13.33	0.495595	1.4099	4.90327	5.48968	0.915819	8	0.764	0
3156307	NM_005607	PTK2	PTK2 protein tyrosine kinase 2	8q11.1-q24.3	0.48272	1.39738	4.61666	5.07343	0.734524	7	0.709	0
3149843	NM_006265	RAD21	RAD21 homolog (S. pombe)	8q11.1-q24.3	0.592525	1.50788	5.13139	6.14288	0.772923	3	0.602	0.001
3906942	NM_198941	SERINC3	serine incorporator 3	20q12-q13.2	0.480636	1.39536	6.50255	7.20405	0.968454	5	0.557	0.004
3015865	NM_020246	SLC12A9	solute carrier family 12 (potassium	7q21.3-q22.1	0.395614	1.3155	4.36998	4.80556	0.922068	3	0.624	0.001
3133345	NM_006749	SLC20A2	solute carrier family 20 (phosphate transporter), member 2	8p11.21-q11.1	0.64841	1.56744	4.58993	5.18119	0.842338	4	0.52	0.008
2955061	NM_178148	SLC35B2	solute carrier family 35, member B2	6p21.1	1.12608	2.18265	4.50356	5.18229	0.799868	6	0.809	0
3907190	NM_003064	SLPI	secretory leukocyte peptidase inhibitor	20q12-q13.2	2.14847	4.43358	5.47786	7.34827	0.921915	9	0.058	0.782
3063083	NM_020429	SMURF1	SMAD specific E3 ubiquitin protein ligase 1	7q21.3-q22.1	0.511895	1.42592	4.63501	5.08008	0.859322	4	0.596	0.002
3899346	NM_014426	SNX5	sorting nexin 5	20p12.1-p11.23	0.38314	1.30418	4.86112	5.38634	0.919698	4	0.665	0
3114832	NM_003129	SQLE	squalene epoxidase	8q11.1-q24.3	0.486518	1.40106	4.2626	5.52511	1.2548	10	0.617	0.001
3060300	NM_003130	SRI	sorcin	7q21.12-q21.13	0.555866	1.47005	6.74055	8.14752	0.78048	6	0.165	0.431
3894322	NM_080725	SRXN1	sulfiredoxin 1 homolog (S. cerevisiae)	20p13	0.409299	1.32804	4.93756	5.51197	0.771345	5	0.457	0.022
3908786	NM_017453	STAU1	staufen, RNA binding protein, homolog 1 (Drosophila)	20q12-q13.2	0.462084	1.37753	5.25144	5.71344	1.00277	5	0.828	0
3146103	NM_006281	STK3	serine	8q11.1-q24.3	0.536033	1.44998	3.96863	4.67464	0.775707	7	0.86	0
3886842	NM_033542	SYS1	SYS1 Golgi-localized integral membrane protein homolog (S. cerevisiae)	20q12-q13.2	0.386229	1.30697	4.7418	5.16524	0.912579	8	0.593	0.002
3150663	NM_003184	TAF2	TAF2 RNA polymerase II, TATA box binding protein (TBP)-associated factor, 150kDa	8q11.1-q24.3	0.452672	1.36857	4.0269	4.5525	0.761964	9	0.817	0
3912718	NM_003185	TAF4	TAF4 RNA polymerase II, TATA box binding protein (TBP)-associated factor, 135kDa	20q13.33	0.388698	1.30921	4.22532	4.51175	0.915996	6	0.768	0
3913483	NM_006602	TCFL5	transcription factor-like 5 (basic helix-loop-helix)	20q13.33	0.523635	1.43757	3.69721	4.15835	0.850967	7	0.613	0.001
2910364	NM_014051	TMEM14A	transmembrane protein 14A	6p12.2-p12.1	1.17203	2.25329	5.09935	5.8809	0.937494	7	0.579	0.002
3907111	NM_006809	TOMM34	translocase of outer mitochondrial membrane 34	20q12-q13.2	0.387489	1.30811	4.33459	5.40407	0.935232	8	0.526	0.007
3885464	NM_003286	TOP1	topoisomerase (DNA) I	20q11.21-q12	0.461684	1.37715	5.26331	6.1157	0.969677	5	0.521	0.008
3881443	NM_012112	TPX2	TPX2, microtubule-associated, homolog (Xenopus laevis)	20q11.21-q12	0.453558	1.36941	3.67113	5.12241	0.958808	5	0.525	0.007
3139882	NM_014294	TRAM1	translocation associated membrane protein 1	8q11.1-q24.3	0.538627	1.45259	6.81112	7.40444	0.719875	6	0.385	0.057
3097208	NM_003350	UBE2V2	ubiquitin-conjugating enzyme E2 variant 2	8q11.1-q24.3	0.770663	1.70605	4.57373	5.48989	0.793925	7	0.72	0
3096214	NM_005662	VDAC3	voltage-dependent anion channel 3	8p11.21-q11.1	0.701589	1.6263	6.77672	7.52126	0.843222	8	0.769	0
3005266	NM_173517	VKORC1L1	vitamin K epoxide reductase complex, subunit 1-like 1	7q11.21-q11.23	0.451453	1.36742	4.46371	5.12121	0.785053	6	0.643	0.001
2954678	NM_020750	XPO5	exportin 5	6p21.1	0.83279	1.78113	4.25867	5.15356	1.41207	7	0.921	0
3100909	NM_152758	YTHDF3	YTH domain family, member 3	8q11.1-q24.3	0.49873	1.41297	4.85148	5.47157	0.767413	6	0.747	0
3886639	NM_003404	YWHAB	tyrosine 3-monooxygenase	20q12-q13.2	0.689522	1.61275	6.32597	7.39866	1.09903	7	0.484	0.014
3146898	NM_145690	YWHAZ	tyrosine 3-monooxygenase	8q11.1-q24.3	0.73128	1.66011	4.27242	5.10562	0.693804	5	0.416	0.038
3003143	NM_015969	MRPS17	mitochondrial ribosomal protein S17	7p12.1-p11.1	0.388064	1.30864	5.03397	6.54506	0.554978	5	0.493	0.012
3054165	NM_016038	SBDS	Shwachman-Bodian-Diamond syndrome	7q11.21-q11.23	0.516672	1.43065	7.07963	7.95696	0.821946	8	0.264	0.202
3007960	NM_001305	CLDN4	claudin 4	7q11.21-q11.23	0.493383	1.40774	4.36135	7.50626	0.63139	1	0.201	0.335
3005956	NM_017994	C7orf42	chromosome 7 open reading frame 42	7q11.21-q11.23	0.470046	1.38515	5.48106	5.88216	0.771862	5	0.449	0.024
3007894	NM_017528	WBSCR22	Williams Beuren syndrome chromosome region 22	7q11.21-q11.23	0.402098	1.32143	5.84182	6.68817	0.629009	5	0.355	0.081
3008376	NM_001518	GTF2I	general transcription factor II, i	7q11.23	0.418746	1.33676	5.42424	5.76324	0.778832	6	0.711	0
3009299	NM_005918	MDH2	malate dehydrogenase 2, NAD (mitochondrial)	7q11.23	0.434964	1.35188	7.23587	7.95291	0.829709	6	0.511	0.009
3057550	NM_016086	STYXL1	serine	7q11.23	0.611604	1.52796	4.63265	5.06675	0.635811	3	0.399	0.048
3016148	NM_000602	SERPINE1	serpin peptidase inhibitor, clade E (nexin, plasminogen activator inhibitor type 1), member 1	7q21.3-q22.1	0.507363	1.42145	3.87724	4.38733	0.907751	2	0.327	0.111
3100166	NM_002865	RAB2	RAB2, member RAS oncogene family	8q11.1-q24.3	0.727734	1.65604	6.429	7.26422	0.776637	6	0.819	0
3147726	NM_030780	SLC25A32	solute carrier family 25, member 32	8q11.1-q24.3	0.604569	1.52052	4.07512	4.92514	0.801335	10	0.729	0
3101622	NM_015169	RRS1	RRS1 ribosome biogenesis regulator homolog (S. cerevisiae)	8q11.1-q24.3	0.558979	1.47323	4.3845	4.98784	0.810055	7	0.536	0.006
3099089	NM_001011667	CHCHD7	coiled-coil-helix-coiled-coil-helix domain containing 7	8q11.1-q24.3	0.524339	1.43827	4.92068	5.62831	1.03196	8	0.26	0.209
3115504	NM_002467	MYC	v-myc myelocytomatosis viral oncogene homolog (avian)	8q11.1-q24.3	0.520896	1.43485	5.13821	6.36073	0.681008	6	0.281	0.173
3147020	NM_001042511	ZNF706	zinc finger protein 706	8q11.1-q24.3	0.466169	1.38144	3.86622	4.37792	1.48029	9	0.479	0.015
3105033	NM_152284	CHMP4C	chromatin modifying protein 4C	8q11.1-q24.3	0.459264	1.37484	4.52583	5.11312	0.816466	7	0.616	0.001
3151534	NM_014109	ATAD2	ATPase family, AAA domain containing 2	8q11.1-q24.3	0.455398	1.37116	3.48111	4.11297	0.953733	6	0.69	0
3120051	NM_001916	CYC1	cytochrome c-1	8q11.1-q24.3	0.45379	1.36963	6.91124	7.48977	0.761122	9	0.726	0
3156193	NM_012154	EIF2C2	eukaryotic translation initiation factor 2C, 2	8q11.1-q24.3	0.450874	1.36687	4.21164	4.85633	0.644819	8	0.67	0
3108433	NM_178812	MTDH	metadherin	8q11.1-q24.3	0.446874	1.36308	5.42778	6.09157	0.770275	8	0.629	0.001
3157817	NM_078480	SIAHBP1	fuse-binding protein-interacting repressor	8q11.1-q24.3	0.446169	1.36242	5.34348	6.21862	0.802437	12	0.601	0.001
3143330	NM_016033	FAM82B	family with sequence similarity 82, member B	8q11.1-q24.3	0.445777	1.36205	4.22032	4.53459	0.960999	8	0.47	0.018
3111375	NM_014673	TTC35	tetratricopeptide repeat domain 35	8q11.1-q24.3	0.43595	1.3528	4.53312	5.11902	0.754039	5	0.639	0.001
3145020	NM_015496	KIAA1429	KIAA1429	8q11.1-q24.3	0.433117	1.35015	4.1004	4.447	0.812456	9	0.689	0
3145980	NM_005836	HRSP12	heat-responsive protein 12	8q11.1-q24.3	0.42668	1.34414	4.76245	5.3766	1.03832	6	0.591	0.002
3158114	NM_030974	SHARPIN	SHANK-associated RH domain interactor	8q11.1-q24.3	0.415916	1.33415	5.30879	5.68472	0.714963	7	0.603	0.001
3138414	NM_018120	ARMC1	armadillo repeat containing 1	8q11.1-q24.3	0.411432	1.33	4.39568	4.91972	1.04895	4	0.841	0
3142217	NM_018440	PAG1	phosphoprotein associated with glycosphingolipid microdomains 1	8q11.1-q24.3	0.407698	1.32657	4.02315	4.3206	0.819629	9	0.158	0.449
3101629	NM_144650	ADHFE1	alcohol dehydrogenase, iron containing, 1	8q11.1-q24.3	0.391562	1.31181	4.21485	3.42216	0.9142	5	0.157	0.455
3873160	NM_021158	TRIB3	tribbles homolog 3 (Drosophila)	20p13	0.489843	1.40429	3.97161	4.36931	0.864397	5	0.505	0.01
3894365	NM_033409	C20orf54	chromosome 20 open reading frame 54	20p13	0.399183	1.31876	3.89827	4.55976	0.99328	5	0.322	0.117
3873629	NM_001040022	SIRPA	signal-regulatory protein alpha	20p13	0.466946	1.38218	3.54766	4.1391	0.72999	7	0.056	0.791
3878025	NM_006870	DSTN	destrin (actin depolymerizing factor)	20p12.1-p11.23	0.501248	1.41544	6.29435	6.90202	0.850566	5	0.347	0.089
3884100	NM_002951	RPN2	ribophorin II	20q11.21-q12	0.669658	1.5907	6.53871	7.36691	0.897437	7	0.594	0.002
3882681	NM_176812	CHMP4B	chromatin modifying protein 4B	20q11.21-q12	0.380259	1.30158	5.49238	6.30288	0.81417	8	0.551	0.004
3910360	NM_003657	BCAS1	breast carcinoma amplified sequence 1	20q12-q13.2	0.749663	1.6814	5.40825	4.65201	1.22946	5	0.151	0.47
3908963	NM_004776	B4GALT5	UDP-Gal:betaGlcNAc beta 1,4- galactosyltransferase, polypeptide 5	20q12-q13.2	0.422125	1.3399	5.07787	6.02633	0.890881	8	0.324	0.114
3892509	NM_015666	GTPBP5	GTP binding protein 5 (putative)	20q13.33	0.403402	1.32262	4.51841	4.82348	0.858722	4	0.691	0
3912861	NM_002792	PSMA7	proteasome (prosome, macropain) subunit, alpha type, 7	20q13.33	0.559256	1.47351	5.88457	7.02646	1.00856	6	0.599	0.002
Log2 (Gene expression fold change)=(median expression of cancer samples with copy number variations)−(median expression of cancer samples without copy number aberrations).
‘−’ referred to the genes lack of aCGH data.
Pearson's r marked in green meant P>0.05.
